# Supplementary material for: Stabilisation of oil-in-water emulsions with non-chemical modified gelatinised starch
Source: Food Hydrocoll. 2018 Aug;81:409–18. doi: 10.1016/j.foodhyd.2018.03.002 (PMC5899762; doi:10.1016/j.foodhyd.2018.03.002)
Supplement: mmc1 [file mmc1.xml]

<?xml version="1.0" encoding="UTF-8" standalone="no"?><data:data><datasets><author>bettina.wolf@nottingham.ac.uk</author><type>0</type><dataset><value>1</value><reason>Data will be made available on request</reason><comments/></dataset></datasets></data:data>
